# Supplementary material for: Inhibition of Kelch-like epichlorohydrin-related protein 1 promotes the progression and drug resistance of lung adenocarcinoma
Source: PeerJ. 2021 Aug 19;9:e11908. doi: 10.7717/peerj.11908 (PMC8380428; doi:10.7717/peerj.11908)
Supplement: Supplemental Information 2 — The immunohistochemistry assay and Keap1 mRNA in different lung cancer cell lines and HBE by RT-qPCR in Fig. 1. [file peerj-09-11908-s002.zip]

Archive with 7 entries (5 files):
- Figure1 raw data/
- Figure1 raw data/Immunohistochemistry (IHC) assay/
- Figure1 raw data/Immunohistochemistry (IHC) assay/Normal.tif
- Figure1 raw data/Immunohistochemistry (IHC) assay/StageI.tif
- Figure1 raw data/Immunohistochemistry (IHC) assay/StageII.tif
- Figure1 raw data/Immunohistochemistry (IHC) assay/StageIII.tif
- Figure1 raw data/Keap1 mRNA in dirrenent lung cancer cell lines and HBE by RT-qPCR.xls
