# Supplementary material for: Inhibition of Kelch-like epichlorohydrin-related protein 1 promotes the progression and drug resistance of lung adenocarcinoma
Source: PeerJ. 2021 Aug 19;9:e11908. doi: 10.7717/peerj.11908 (PMC8380428; doi:10.7717/peerj.11908)
Supplement: Supplemental Information 2 — The immunohistochemistry assay and Keap1 mRNA in different lung cancer cell lines and HBE by RT-qPCR in Fig. 1. [file peerj-09-11908-s002.zip › Figure1 raw data/Keap1 mRNA in dirrenent lung cancer cell lines and HBE by RT-qPCR.xls]

## Sheet: 0
	Well	Fluor	Target	Content	Sample	Biological Set Name	Cq	Cq Mean	Cq Std. Dev	Starting Quantity (SQ)	Log Starting Quantity	SQ Mean	SQ Std. Dev	Set Point	Well Note
	A01	SYBR	GAPDH	Unkn	HBE		13.7654	13.7654	0				0	60
	A02	SYBR	GAPDH	Unkn	HBE		13.9163	13.9163	0				0	60
	A03	SYBR	GAPDH	Unkn	HBE		13.9692	13.9692	0				0	60
	A04	SYBR	GAPDH	Unkn	A549		14.7312	14.7312	0				0	60
	A05	SYBR	GAPDH	Unkn	A549		14.9438	14.9438	0				0	60
	A06	SYBR	GAPDH	Unkn	A549		15.0331	15.0331	0				0	60
	A07	SYBR	GAPDH	Unkn	H2126		14.2395	14.2395	0			0	0	60
	A08	SYBR	GAPDH	Unkn	H2126		14.3585	14.3585	0			0	0	60
	A09	SYBR		Unkn				0	0			0	0	60
	A10	SYBR		Unkn				0	0			0	0	60
	A11	SYBR		Unkn				0	0			0	0	60
	A12	SYBR		Unkn				0	0			0	0	60
	B01	SYBR	GAPDH	Unkn	H2126		14.7243	14.7243	0				0	60
	B02	SYBR	GAPDH	Unkn	H460		15.1956	15.1956	0				0	60
	B03	SYBR	GAPDH	Unkn	H460		15.3521	15.3521	0				0	60
	B04	SYBR	GAPDH	Unkn	H460		15.2668	15.2668	0				0	60
	B05	SYBR	GAPDH	Unkn	H1299		15.0696	15.0696	0				0	60
	B06	SYBR	GAPDH	Unkn	H1299		15.0524	15.0524	0				0	60
	B07	SYBR	GAPDH	Unkn	H1299		14.8858	14.8858	0			0	0	60
	B08	SYBR		Unkn				0	0			0	0	60
	B09	SYBR		Unkn				0	0			0	0	60
	B10	SYBR		Unkn				0	0			0	0	60
	B11	SYBR		Unkn				0	0			0	0	60
	B12	SYBR		Unkn				0	0			0	0	60
	C01	SYBR	Keap1	Unkn	HBE		22.1347	22.1347	0				0	60
	C02	SYBR	Keap1	Unkn	HBE		22.6716	22.6716	0				0	60
	C03	SYBR	Keap1	Unkn	HBE		22.0941	22.0941	0				0	60
	C04	SYBR	Keap1	Unkn	A549		23.0706	23.0706	0				0	60
	C05	SYBR	Keap1	Unkn	A549		24.4948	24.4948	0				0	60
	C06	SYBR	Keap1	Unkn	A549		24.323	24.323	0				0	60
	C07	SYBR	Keap1	Unkn	H2126		23.0892	23.0892	0			0	0	60
	C08	SYBR	Keap1	Unkn	H2126		23.5345	23.5345	0			0	0	60
	C09	SYBR		Unkn				0	0			0	0	60
	C10	SYBR		Unkn				0	0			0	0	60
	C11	SYBR		Unkn				0	0			0	0	60
	C12	SYBR		Unkn				0	0			0	0	60
	D01	SYBR	keap1	Unkn	H2126		23.4745	23.4745	0				0	60
	D02	SYBR	keap1	Unkn	H460		23.7134	23.7134	0				0	60
	D03	SYBR	keap1	Unkn	H460		24.1227	24.1227	0				0	60
	D04	SYBR	keap1	Unkn	H460		23.5743	23.5743	0				0	60
	D05	SYBR	keap1	Unkn	H1299		23.6723	23.6723	0				0	60
	D06	SYBR	keap1	Unkn	H1299		24.1239	24.1239	0				0	60
	D07	SYBR	keap1	Unkn	H1299		23.2848	23.2848	0			0	0	60
	D08	SYBR		Unkn				0	0			0	0	60
	D09	SYBR		Unkn				0	0			0	0	60
	D10	SYBR		Unkn				0	0			0	0	60
	D11	SYBR		Unkn				0	0			0	0	60
	D12	SYBR		Unkn				0	0			0	0	60
	E01	SYBR	GAPDH	NTC				0	0				0	60
	E02	SYBR	GAPDH	NTC			36.2255	36.2255	0				0	60
	E03	SYBR	GAPDH	NTC				0	0				0	60
	E04	SYBR	Keap1	NTC				0	0				0	60
	E05	SYBR	Keap1	NTC				0	0				0	60
	E06	SYBR	Keap1	NTC				0	0				0	60
	E07	SYBR		Unkn				0	0			0	0	60
	E08	SYBR		Unkn				0	0			0	0	60
	E09	SYBR		Unkn				0	0			0	0	60
	E10	SYBR		Unkn				0	0			0	0	60
	E11	SYBR		Unkn				0	0			0	0	60
	E12	SYBR		Unkn				0	0			0	0	60
	F01	SYBR		Unkn				0	0				0	60
	F02	SYBR		Unkn				0	0				0	60
	F03	SYBR		Unkn				0	0				0	60
	F04	SYBR		Unkn				0	0				0	60
	F05	SYBR		Unkn				0	0				0	60
	F06	SYBR		Unkn				0	0				0	60
	F07	SYBR		Unkn				0	0			0	0	60
	F08	SYBR		Unkn				0	0			0	0	60
	F09	SYBR		Unkn				0	0			0	0	60
	F10	SYBR		Unkn				0	0			0	0	60
	F11	SYBR		Unkn				0	0			0	0	60
	F12	SYBR		Unkn				0	0			0	0	60
	G01	SYBR		Unkn				0	0			0	0	60
	G02	SYBR		Unkn				0	0			0	0	60
	G03	SYBR		Unkn				0	0				0	60
	G04	SYBR		Unkn				0	0				0	60
	G05	SYBR		Unkn				0	0			0	0	60
	G06	SYBR		Unkn				0	0			0	0	60
	G07	SYBR		Unkn				0	0			0	0	60
	G08	SYBR		Unkn				0	0			0	0	60
	G09	SYBR		Unkn				0	0			0	0	60
	G10	SYBR		Unkn				0	0			0	0	60
	G11	SYBR		Unkn				0	0			0	0	60
	G12	SYBR		Unkn				0	0			0	0	60
	H01	SYBR		Unkn				0	0			0	0	60
	H02	SYBR		Unkn				0	0				0	60
	H03	SYBR		Unkn				0	0			0	0	60
	H04	SYBR		Unkn				0	0				0	60
	H05	SYBR		Unkn				0	0				0	60
	H06	SYBR		Unkn				0	0			0	0	60
	H07	SYBR		Unkn				0	0			0	0	60
	H08	SYBR		Unkn				0	0			0	0	60
	H09	SYBR		Unkn				0	0			0	0	60
	H10	SYBR		Unkn				0	0			0	0	60
	H11	SYBR		Unkn				0	0			0	0	60
	H12	SYBR		Unkn				0	0			0	0	60

## Sheet: Run Information
File Name	admin_2020-08-28 16-18-25_BR005314 GH.pcrd
Created By User	admin
Notes
ID
Run Started	08/28/2020 08:18:53 UTC
Run Ended	08/28/2020 09:26:00 UTC
Sample Vol	10
Lid Temp	105
Protocol File Name	PrimePCR.prcl
Plate Setup File Name	Default_PrimePCR_96_runfile.pltd
Base Serial Number	BR005314
Optical Head Serial Number	788BR05211
CFX Manager Version	3.1.1517.0823.
