# Supplementary material for: Inhibition of Kelch-like epichlorohydrin-related protein 1 promotes the progression and drug resistance of lung adenocarcinoma
Source: PeerJ. 2021 Aug 19;9:e11908. doi: 10.7717/peerj.11908 (PMC8380428; doi:10.7717/peerj.11908)
Supplement: Supplemental Information 3 — Keap1 mRNA in A549 and H1299 cell lines in Fig. 2. [file peerj-09-11908-s003.zip]

Archive with 3 entries (2 files):
- Figure2 raw data/
- Figure2 raw data/RT-qPCR A549 admin_2020-08-15 17-45-19_BR005314  GH-2.pcrd.xls
- Figure2 raw data/RT-qPCR H1299 admin_2020-09-21 17-30-05_BR005314 GH -  Quantification Cq Results.xls
