# Supplementary material for: Inhibition of Kelch-like epichlorohydrin-related protein 1 promotes the progression and drug resistance of lung adenocarcinoma
Source: PeerJ. 2021 Aug 19;9:e11908. doi: 10.7717/peerj.11908 (PMC8380428; doi:10.7717/peerj.11908)
Supplement: Supplemental Information 3 — Keap1 mRNA in A549 and H1299 cell lines in Fig. 2. [file peerj-09-11908-s003.zip › Figure2 raw data/RT-qPCR A549 admin_2020-08-15 17-45-19_BR005314 GH-2.pcrd.xls]

## Sheet: 0
	Well	Fluor	Target	Content	Sample	Biological Set Name	Cq	Cq Mean	Cq Std. Dev	Starting Quantity (SQ)	Log Starting Quantity	SQ Mean	SQ Std. Dev	Set Point	Well Note
	A01	SYBR	GAPDH	Unkn	FLAG-VC		14.1233	14.1233	0				0	60					Attention: FLAG-VC is Ctrl
	A02	SYBR	GAPDH	Unkn	FLAG-VC		14.1216	14.1216	0				0	60					KEAP1-OE is OE
	A03	SYBR	GAPDH	Unkn	FLAG-VC		14.0936	14.0936	0				0	60					SH1-KEAP1 is SH
	A07	SYBR		Unkn				0	0				0	60
	A08	SYBR		Unkn				0	0				0	60
	A09	SYBR		Unkn				0	0				0	60
	B01	SYBR	GAPDH	Unkn	KEAP1-OE		14.2	14.2	0			0	0	60
	B02	SYBR	GAPDH	Unkn	KEAP1-OE		14.2355	14.2355	0				0	60
	B03	SYBR	GAPDH	Unkn	KEAP1-OE		14.8042	14.8042	0				0	60
	B07	SYBR	GAPDH	Unkn	SH1-KEAP1		16.1286	16.1286	0				0	60
	B08	SYBR	GAPDH	Unkn	SH1-KEAP1		16.1807	16.1807	0				0	60
	B09	SYBR	GAPDH	Unkn	SH1-KEAP1		15.573	15.573	0				0	60
	C10	SYBR		Unkn				0	0			0	0	60
	C11	SYBR		Unkn				0	0			0	0	60
	C12	SYBR		Unkn				0	0			0	0	60
	D04	SYBR	KEAP1	Unkn	FLAG-VC		25.0181	25.0181	0				0	60
	D05	SYBR	KEAP1	Unkn	FLAG-VC		25.1238	25.1238	0				0	60
	D06	SYBR	KEAP1	Unkn	FLAG-VC		24.9376	24.9376	0				0	60
	E04	SYBR	KEAP1	Unkn	KEAP1-OE		20.515	20.515	0				0	60
	E05	SYBR	KEAP1	Unkn	KEAP1-OE		20.8144	20.8144	0				0	60
	E06	SYBR	KEAP1	Unkn	KEAP1-OE		21.3063	21.3063	0				0	60
	E07	SYBR	GAPDH	NTC			0	0	0			0	0	60
	E08	SYBR	GAPDH	NTC			0	0	0			0	0	60
	E09	SYBR	GAPDH	NTC			0	35.4846	0				0	60
	E10	SYBR		Unkn				0	0			0	0	60
	E11	SYBR		Unkn				0	0			0	0	60
	E12	SYBR		Unkn				0	0			0	0	60
	F04	SYBR		Unkn				0	0				0	60
	F05	SYBR		Unkn				0	0				0	60
	F06	SYBR		Unkn				0	0				0	60
	F07	SYBR	KEAP1	NTC				0	0			0	0	60
	F08	SYBR	KEAP1	NTC				0	0			0	0	60
	F09	SYBR	KEAP1	NTC				0	0			0	0	60
	F10	SYBR		Unkn				0	0			0	0	60
	F11	SYBR		Unkn				0	0			0	0	60
	F12	SYBR		Unkn				0	0			0	0	60
	G01	SYBR		Unkn				0	0				0	60
	G02	SYBR		Unkn				0	0				0	60
	G03	SYBR		Unkn				0	0				0	60
	G04	SYBR	KEAP1	Unkn	SH1-KEAP1		27.6004	27.6004	0				0	60
	G05	SYBR	KEAP1	Unkn	SH1-KEAP1		27.859	27.859	0				0	60
	G06	SYBR	KEAP1	Unkn	SH1-KEAP1		27.7755	27.7755	0				0	60
	G07	SYBR		Unkn				0	0			0	0	60
	G08	SYBR		Unkn				0	0			0	0	60
	G09	SYBR		Unkn				0	0			0	0	60
	G10	SYBR		Unkn				0	0			0	0	60
	G11	SYBR		Unkn				0	0			0	0	60
	G12	SYBR		Unkn				0	0			0	0	60
	H01	SYBR		Unkn				0	0				0	60
	H02	SYBR		Unkn				0	0				0	60
	H03	SYBR		Unkn				0	0				0	60
	H04	SYBR		Unkn				0	0				0	60
	H05	SYBR		Unkn				0	0				0	60
	H06	SYBR		Unkn				0	0				0	60
	H07	SYBR		Unkn				0	0			0	0	60
	H08	SYBR		Unkn				0	0			0	0	60
	H09	SYBR		Unkn				0	0			0	0	60
	H10	SYBR		Unkn				0	0			0	0	60
	H11	SYBR		Unkn				0	0			0	0	60
	H12	SYBR		Unkn				0	0			0	0	60

## Sheet: Run Information
File Name	admin_2020-08-15 17-45-19_BR005314 GH-2.pcrd
Created By User	admin
Notes
ID
Run Started	08/15/2020 09:45:31 UTC
Run Ended	08/15/2020 10:52:23 UTC
Sample Vol	10
Lid Temp	105
Protocol File Name	PrimePCR.prcl
Plate Setup File Name	Quick Plate_96 wells_SYBR Only GH.pltd
Base Serial Number	BR005314
Optical Head Serial Number	788BR05211
CFX Manager Version	3.1.1517.0823.
