# Supplementary material for: Inhibition of Kelch-like epichlorohydrin-related protein 1 promotes the progression and drug resistance of lung adenocarcinoma
Source: PeerJ. 2021 Aug 19;9:e11908. doi: 10.7717/peerj.11908 (PMC8380428; doi:10.7717/peerj.11908)
Supplement: Supplemental Information 3 — Keap1 mRNA in A549 and H1299 cell lines in Fig. 2. [file peerj-09-11908-s003.zip › Figure2 raw data/RT-qPCR H1299 admin_2020-09-21 17-30-05_BR005314 GH - Quantification Cq Results.xls]

## Sheet: 0
	Well	Fluor	Target	Content	Sample	Biological Set Name	Cq	Cq Mean	Cq Std. Dev	Starting Quantity (SQ)	Log Starting Quantity	SQ Mean	SQ Std. Dev	Set Point	Well Note
	A01	SYBR		Unkn					0				0	60			Attention: FLAG-VC is Ctrl
	A02	SYBR		Unkn					0				0	60			FLAG-KEAP1 is OE
	A03	SYBR		Unkn					0				0	60			SH1-KEAP1 is SH
	A04	SYBR		Unkn									0	60
	A05	SYBR		Unkn									0	60
	A06	SYBR		Unkn									0	60
	A07	SYBR	KEAP1	Unkn	FLAG-VC-H1299		26.1229	26.1229	0				0	60
	A08	SYBR	KEAP1	Unkn	FLAG-VC-H1299		26.2951	26.2951	0				0	60
	A09	SYBR	KEAP1	Unkn	FLAG-VC-H1299		25.7743	25.7743	0				0	60
	A10	SYBR		Unkn				0	0			0	0	60
	A11	SYBR		Unkn				0	0			0	0	60
	A12	SYBR		Unkn				0	0			0	0	60
	B01	SYBR		Unkn					0				0	60
	B02	SYBR		Unkn					0				0	60
	B03	SYBR		Unkn					0				0	60
	B04	SYBR	GAPDH	Unkn	SH1-KEAP1-H1299		11.7336	11.7336	0				0	60
	B05	SYBR	GAPDH	Unkn	SH1-KEAP1-H1299		12.8622	12.8622	0				0	60
	B06	SYBR	GAPDH	Unkn	SH1-KEAP1-H1299		13.0259	13.0259	0				0	60
	B07	SYBR	KEAP1	Unkn	FLAG-KEAP1-H129		23.5492	23.5492	0				0	60
	B08	SYBR	KEAP1	Unkn	FLAG-KEAP1-H129		23.8523	23.8523	0				0	60
	B09	SYBR	KEAP1	Unkn	FLAG-KEAP1-H129		23.3873	23.3873	0				0	60
	B10	SYBR		Unkn				0	0			0	0	60
	B11	SYBR		Unkn				0	0			0	0	60
	B12	SYBR		Unkn				0	0			0	0	60
	C01	SYBR		Unkn					0				0	60
	C02	SYBR		Unkn					0				0	60
	C03	SYBR		Unkn					0				0	60
	C04	SYBR		Unkn					0				0	60
	C05	SYBR		Unkn					0				0	60
	C06	SYBR		Unkn					0				0	60
	C07	SYBR		Unkn					0				0	60
	C08	SYBR		Unkn					0				0	60
	C09	SYBR		Unkn					0				0	60
	C10	SYBR		Unkn				0	0			0	0	60
	C11	SYBR		Unkn				0	0			0	0	60
	C12	SYBR		Unkn				0	0			0	0	60
	D01	SYBR		Unkn					0				0	60
	D02	SYBR		Unkn					0				0	60
	D03	SYBR		Unkn					0				0	60
	D04	SYBR		Unkn					0				0	60
	D05	SYBR		Unkn					0				0	60
	D06	SYBR		Unkn					0				0	60
	D07	SYBR	KEAP1	Unkn	SH1-KEAP1-H1299		27.7193	27.7193	0				0	60
	D08	SYBR	KEAP1	Unkn	SH1-KEAP1-H1299		27.315	27.315	0				0	60
	D09	SYBR	KEAP1	Unkn	SH1-KEAP1-H1299		26.9868	26.9868	0				0	60
	D10	SYBR		Unkn				0	0			0	0	60
	D11	SYBR		Unkn				0	0			0	0	60
	D12	SYBR		Unkn				0	0			0	0	60
	E01	SYBR		Unkn					0				0	60
	E02	SYBR		Unkn					0				0	60
	E03	SYBR		Unkn					0				0	60
	E04	SYBR		Unkn					0				0	60
	E05	SYBR		Unkn					0				0	60
	E06	SYBR		Unkn					0				0	60
	E07	SYBR	GAPDH	NTC			33.6365	33.6365	0				0	60
	E08	SYBR	GAPDH	NTC				0	0			0	0	60
	E09	SYBR	GAPDH	NTC			30.3366	30.3366	0				0	60
	E10	SYBR		Unkn				0	0			0	0	60
	E11	SYBR		Unkn				0	0			0	0	60
	E12	SYBR		Unkn				0	0			0	0	60
	F01	SYBR		Unkn					0				0	60
	F02	SYBR		Unkn					0				0	60
	F03	SYBR		Unkn					0				0	60
	F04	SYBR		Unkn					0				0	60
	F05	SYBR		Unkn					0				0	60
	F06	SYBR		Unkn					0				0	60
	F07	SYBR		Unkn					0				0	60
	F08	SYBR		Unkn					0				0	60
	F09	SYBR		Unkn					0			0	0	60
	F10	SYBR		Unkn					0			0	0	60
	F11	SYBR		Unkn				0	0			0	0	60
	F12	SYBR		Unkn				0	0			0	0	60
	G01	SYBR	GAPDH	Unkn	FLAG-VC-H1299		12.3126	12.3126	0				0	60
	G02	SYBR	GAPDH	Unkn	FLAG-VC-H1299		12.2582	12.2582	0				0	60
	G03	SYBR	GAPDH	Unkn	FLAG-VC-H1299		12.1488	12.1488	0				0	60
	G04	SYBR		Unkn									0	60
	G05	SYBR		Unkn									0	60
	G06	SYBR		Unkn									0	60
	G07	SYBR	KEAP1	NTC				0	0			0	0	60
	G08	SYBR	KEAP1	NTC				0	0			0	0	60
	G09	SYBR	KEAP1	NTC			36.0109	36.0109	0				0	60
	G10	SYBR		Unkn				0	0			0	0	60
	G11	SYBR		Unkn				0	0			0	0	60
	G12	SYBR		Unkn				0	0			0	0	60
	H01	SYBR	GAPDH	Unkn	FLAG-KEAP1-H129		11.656	11.656	0				0	60
	H02	SYBR	GAPDH	Unkn	FLAG-KEAP1-H129		12.5439	12.5439	0				0	60
	H03	SYBR	GAPDH	Unkn	FLAG-KEAP1-H129		12.5162	12.5162	0				0	60
	H04	SYBR		Unkn					0				0	60
	H05	SYBR		Unkn					0				0	60
	H06	SYBR		Unkn					0				0	60
	H07	SYBR		Unkn				0	0			0	0	60
	H08	SYBR		Unkn				0	0			0	0	60
	H09	SYBR		Unkn				0	0			0	0	60
	H10	SYBR		Unkn				0	0			0	0	60
	H11	SYBR		Unkn				0	0			0	0	60
	H12	SYBR		Unkn				0	0			0	0	60

## Sheet: Run Information
File Name	admin_2020-09-21 17-30-05_BR005314 GH.pcrd
Created By User	admin
Notes
ID
Run Started	09/21/2020 09:30:19 UTC
Run Ended	09/21/2020 10:37:39 UTC
Sample Vol	10
Lid Temp	105
Protocol File Name	PrimePCR.prcl
Plate Setup File Name	Default_PrimePCR_96_runfile.pltd
Base Serial Number	BR005314
Optical Head Serial Number	788BR05211
CFX Manager Version	3.1.1517.0823.

## Sheet: Sheet1
	A07	SYBR	KEAP1	Unkn	FLAG-VC-H1299		26.1229	26.1229	0				0	60
	A08	SYBR	KEAP1	Unkn	FLAG-VC-H1299		26.2951	26.2951	0				0	60
	A09	SYBR	KEAP1	Unkn	FLAG-VC-H1299		25.7743	25.7743	0				0	60
	G01	SYBR	GAPDH	Unkn	FLAG-VC-H1299		12.3126	12.3126	0				0	60
	G02	SYBR	GAPDH	Unkn	FLAG-VC-H1299		12.2582	12.2582	0				0	60
	G03	SYBR	GAPDH	Unkn	FLAG-VC-H1299		12.1488	12.1488	0				0	60
	B04	SYBR	GAPDH	Unkn	SH1-KEAP1-H1299		11.7336	11.7336	0				0	60
	B05	SYBR	GAPDH	Unkn	SH1-KEAP1-H1299		12.8622	12.8622	0				0	60
	B06	SYBR	GAPDH	Unkn	SH1-KEAP1-H1299		13.0259	13.0259	0				0	60
	D07	SYBR	KEAP1	Unkn	SH1-KEAP1-H1299		27.7193	27.7193	0				0	60
	D08	SYBR	KEAP1	Unkn	SH1-KEAP1-H1299		27.315	27.315	0				0	60
	D09	SYBR	KEAP1	Unkn	SH1-KEAP1-H1299		26.9868	26.9868	0				0	60
	B07	SYBR	KEAP1	Unkn	FLAG-KEAP1-H129		23.5492	23.5492	0				0	60
	B08	SYBR	KEAP1	Unkn	FLAG-KEAP1-H129		23.8523	23.8523	0				0	60
	B09	SYBR	KEAP1	Unkn	FLAG-KEAP1-H129		23.3873	23.3873	0				0	60
	H04	SYBR	NRF2	Unkn	FLAG-NRF2-A549		18.0786	18.0786	0				0	60
	H05	SYBR	NRF2	Unkn	FLAG-NRF2-A549		18.0504	18.0504	0				0	60
	H06	SYBR	NRF2	Unkn	FLAG-NRF2-A549		17.9104	17.9104	0				0	60
