# Supplementary material for: Inhibition of Kelch-like epichlorohydrin-related protein 1 promotes the progression and drug resistance of lung adenocarcinoma
Source: PeerJ. 2021 Aug 19;9:e11908. doi: 10.7717/peerj.11908 (PMC8380428; doi:10.7717/peerj.11908)
Supplement: Supplemental Information 4 — Cell growth curves and colony formation assays in Fig. 3. [file peerj-09-11908-s004.zip]

Archive with 7 entries (6 files):
- Figure3 raw data/
- Figure3 raw data/20200919cell growth curve-24h.xls
- Figure3 raw data/20200920Growth curve-48h.xls
- Figure3 raw data/20200921Growth curve-72h.xls
- Figure3 raw data/20200922Growth curve-96h.xls
- Figure3 raw data/A549 Colony formation assay.tif
- Figure3 raw data/H1299 Colony formation assay.tif
