# Supplementary material for: Inhibition of Kelch-like epichlorohydrin-related protein 1 promotes the progression and drug resistance of lung adenocarcinoma
Source: PeerJ. 2021 Aug 19;9:e11908. doi: 10.7717/peerj.11908 (PMC8380428; doi:10.7717/peerj.11908)
Supplement: Supplemental Information 5 — Transwell invasion assays in Fig. 4. [file peerj-09-11908-s005.zip]

Archive with 8 entries (6 files):
- Figure4-1 raw data/
- Figure4-1 raw data/Transwell invasion assay/
- Figure4-1 raw data/Transwell invasion assay/Ctrl H1299.tif
- Figure4-1 raw data/Transwell invasion assay/Ctrl-A549.tif
- Figure4-1 raw data/Transwell invasion assay/KD A549.tif
- Figure4-1 raw data/Transwell invasion assay/OE A549.tif
- Figure4-1 raw data/Transwell invasion assay/OE H1299.tif
- Figure4-1 raw data/Transwell invasion assay/SH H1299.tif
