# Supplementary material for: Inhibition of Kelch-like epichlorohydrin-related protein 1 promotes the progression and drug resistance of lung adenocarcinoma
Source: PeerJ. 2021 Aug 19;9:e11908. doi: 10.7717/peerj.11908 (PMC8380428; doi:10.7717/peerj.11908)
Supplement: Supplemental Information 6 — Wound scratch tests in Fig. 4. [file peerj-09-11908-s006.zip]

Archive with 21 entries (18 files):
- Figure4-2 raw data/
- Figure4-2 raw data/A549 Wound scratch test/
- Figure4-2 raw data/A549 Wound scratch test/Ctrl  24H 20200831.tif
- Figure4-2 raw data/A549 Wound scratch test/Ctrl 0H 20200830.tif
- Figure4-2 raw data/A549 Wound scratch test/Ctrl 48h 20200901.tif
- Figure4-2 raw data/A549 Wound scratch test/KD 0H 20200830.tif
- Figure4-2 raw data/A549 Wound scratch test/KD 24H 20200831.tif
- Figure4-2 raw data/A549 Wound scratch test/kD 48H 20200901.tif
- Figure4-2 raw data/A549 Wound scratch test/OE 0H 20200830.tif
- Figure4-2 raw data/A549 Wound scratch test/OE 24H 20200831.tif
- Figure4-2 raw data/A549 Wound scratch test/OE 48H 20200901.tif
- Figure4-2 raw data/H1299 Wound scratch test/
- Figure4-2 raw data/H1299 Wound scratch test/Ctrl 0H.tif
- Figure4-2 raw data/H1299 Wound scratch test/Ctrl 12H.tif
- Figure4-2 raw data/H1299 Wound scratch test/Ctrl 24H.tif
- Figure4-2 raw data/H1299 Wound scratch test/KD  0H.tif
- Figure4-2 raw data/H1299 Wound scratch test/KD 12H.tif
- Figure4-2 raw data/H1299 Wound scratch test/KD 24H.tif
- Figure4-2 raw data/H1299 Wound scratch test/OE  24H.tif
- Figure4-2 raw data/H1299 Wound scratch test/OE 0H.tif
- Figure4-2 raw data/H1299 Wound scratch test/OE12H.tif
